# Supplementary material for: Treatment with Non-Steroidal Anti-Inflammatory Drugs (NSAIDs) Does Not Affect Outcome in Patients with Acute Myocarditis or Myopericarditis
Source: J Cardiovasc Dev Dis. 2022 Jan 19;9(2):32. doi: 10.3390/jcdd9020032 (PMC8880264; doi:10.3390/jcdd9020032)
Supplement: Supplementary file 1 [file jcdd-09-00032-s001.zip]

Archive with 1 entries (1 files):
- jcdd-1554572-supplementary.pdf
